# Supplementary material for: Circular RNA COL1A1 promotes Warburg effect and tumor growth in nasopharyngeal carcinoma
Source: Discov Oncol. 2024 Apr 15;15:120. doi: 10.1007/s12672-024-00941-1 (PMC11018599; doi:10.1007/s12672-024-00941-1)
Supplement: Supplementary file 2 — Additional file2 (XLSX 11 KB) [file 12672_2024_941_MOESM2_ESM.xlsx]

## Sheet: Sheet1
#please cite:
#Zhou KR, Liu S, Li B, Liu SR, Zheng WJ, Cai L, et al. An encyclopedia of RNA interactomes in ENCORI.
#Li JH, et al.starBase v2.0: decoding miRNA-ceRNA, miRNA-ncRNA and protein-RNA interaction networks from large-scale CLIP-Seq data , Nucleic Acids Res. 2014 Jan;42:D92-7.
#Please note that the genomic locous are in 1-base (not bed format)
miRNAid	miRNAname	geneID	geneName	geneType	chromosome	narrowStart	narrowEnd	broadStart	broadEnd	strand	clipExpNum	degraExpNum	RBP	PITA	RNA22	miRmap	microT	miRanda	PicTar	TargetScan	TDMDScore	phyloP	pancancerNum
MIMAT0026483	hsa-miR-370-5p	ENSG00000143217	NECTIN4	protein_coding	chr1	161072246	161072252	161072246	161072252	-	1	0	AGO2	0	0	0	0	0	0	1	0.8226	1.288	4
MIMAT0026483	hsa-miR-370-5p	ENSG00000055070	SZRD1	protein_coding	chr1	16395289	16395295	16395289	16395295	+	2	0	AGO2	0	0	0	0	0	0	1	0.9778	4.859	2
MIMAT0026483	hsa-miR-370-5p	ENSG00000187514	PTMA	protein_coding	chr2	231712895	231712902	231712895	231712902	+	8	0	AGO1-4,AGO2	0	0	0	0	0	0	1	0.5843	1.763	5
MIMAT0026483	hsa-miR-370-5p	ENSG00000117758	STX12	protein_coding	chr1	27822482	27822489	27822482	27822489	+	1	0	AGO2	0	0	0	0	0	0	1	0.9467	2.352	0
MIMAT0026483	hsa-miR-370-5p	ENSG00000060656	PTPRU	protein_coding	chr1	29326717	29326723	29326717	29326723	+	7	0	AGO1-4,AGO2	0	0	0	0	0	0	1	1.4383	2.904	2
MIMAT0026483	hsa-miR-370-5p	ENSG00000162607	USP1	protein_coding	chr1	62451674	62451680	62451674	62451680	+	3	0	AGO1,AGO1-4,AGO2	0	0	0	0	0	0	1	1.5399	1.621	3
MIMAT0026483	hsa-miR-370-5p	ENSG00000143033	MTF2	protein_coding	chr1	93137651	93137658	93137651	93137658	+	2	0	AGO2	0	0	0	0	0	0	1	0.9922	5.479	0
MIMAT0026483	hsa-miR-370-5p	ENSG00000064703	DDX20	protein_coding	chr1	111762923	111762930	111762923	111762930	+	2	0	AGO2	0	0	0	0	0	0	1	1.0898	5.182	2
MIMAT0026483	hsa-miR-370-5p	ENSG00000018625	ATP1A2	protein_coding	chr1	160143510	160143516	160143510	160143516	+	3	0	AGO2	0	0	0	0	0	0	1	0.8825	0.859	1
MIMAT0026483	hsa-miR-370-5p	ENSG00000185630	PBX1	protein_coding	chr1	164846623	164846629	164846623	164846629	+	3	0	AGO2	0	0	0	0	0	0	1	0.6818	6.43	1
